# Supplementary material for: Bioactive Carboxymethyl Cellulose (CMC)-Based Films Modified with Melanin and Silver Nanoparticles (AgNPs)—The Effect of the Degree of CMC Substitution on the In Situ Synthesis of AgNPs and Films’ Functional Properties
Source: Int J Mol Sci. 2022 Dec 8;23(24):15560. doi: 10.3390/ijms232415560 (PMC9779376; doi:10.3390/ijms232415560)
Supplement: Supplementary file 1 [file ijms-23-15560-s001.zip]

Archive with 1 entries (1 files):
- ijms-2075437-supplementary.pdf
